# Supplementary material for: Low Correlation between Gait and Quality of Life in Advanced Knee Osteoarthritis
Source: J Funct Morphol Kinesiol. 2023 Jun 8;8(2):77. doi: 10.3390/jfmk8020077 (PMC10299091; doi:10.3390/jfmk8020077)
Supplement: Supplementary file 1 [file jfmk-08-00077-s001.zip]

Archive with 1 entries (1 files):
- jfmk-2415667-supplementary.pdf
